# Supplementary material for: Distribution and Molecular Identification of Culex pipiens and Culex tritaeniorhynchus as Potential Vectors of Rift Valley Fever Virus in Jazan, Saudi Arabia
Source: Pathogens. 2021 Oct 15;10(10):1334. doi: 10.3390/pathogens10101334 (PMC8540973; doi:10.3390/pathogens10101334)
Supplement: Supplementary file 1 [file pathogens-10-01334-s001.zip]

Archive with 1 entries (1 files):
- pathogens-1367613-supplementary.pdf
